# Supplementary material for: Green Synthesis of Hexagonal Hematite (α-Fe2O3) Flakes Using Pluronic F127-Gelatin Template for Adsorption and Photodegradation of Ibuprofen
Source: Materials (Basel). 2021 Nov 10;14(22):6779. doi: 10.3390/ma14226779 (PMC8618463; doi:10.3390/ma14226779)
Supplement: Supplementary file 1 [file materials-14-06779-s001.zip]

Archive with 1 entries (1 files):
- materials-1429593-supplementary.pdf
